# Supplementary material for: Identifying genetic variants associated with amphotericin B (AMB) resistance in Aspergillus fumigatus via k-mer-based GWAS
Source: Front Genet. 2023 May 9;14:1133593. doi: 10.3389/fgene.2023.1133593 (PMC10203564; doi:10.3389/fgene.2023.1133593)
Supplement: Supplementary file 1 [file Table1.XLSX]

## Sheet: Table S1
Table S1 Information on 98 Aspergillus fumigatus isolates
Strain name	Run	Accession	Project Number	Country	Source	AMB MIC (mg/L)	Reference DOI
Afs35	DRR146814	DRS075098	PRJDB7240	Germany	Clinical	1	10.1371/journal.ppat.1006096
B5233	ERR2863830	ERS2867139	PRJEB28819	United States	Clinical	0.5	10.3201/eid1508.090251
Af65	ERR769499	ERS663171	PRJEB8623	United Kingdom	Clinical	0.5	10.1128/mBio.00536-15
12-7505446	ERR769500	ERS663164		United Kingdom	Clinical	0.25
12-7505220	ERR769501	ERS663165		United Kingdom	Clinical	0.5
09-7500806	ERR769502	ERS663166		United Kingdom	Clinical	0.5
12-7504652	ERR769503	ERS663167		United Kingdom	Clinical	0.25
12-7504462	ERR769504	ERS663168		United Kingdom	Clinical	0.5
12-7505054	ERR769505	ERS663169		United Kingdom	Clinical	0.5
08-12-12-13	ERR769506	ERS663172		Netherlands	Clinical	0.25
08-36-03-25	ERR769507	ERS663173		Netherlands	Clinical	0.5
08-31-08-91	ERR769508	ERS663174		Netherlands	Clinical	0.5
08-19-02-61	ERR769509	ERS663175		Netherlands	Environmental	0.25
08-19-02-30	ERR769510	ERS663176		Netherlands	Environmental	0.5
10-01-02-27	ERR769511	ERS663177		Netherlands	Clinical	0.5
08-19-02-46	ERR769512	ERS663178		Netherlands	Environmental	0.5
08-19-02-10	ERR769513	ERS663179		Netherlands	Environmental	0.25
Afu 942/09	ERR769514	ERS663180		India	Clinical	0.25
Afu 1042/09	ERR769515	ERS663181		India	Clinical	0.25
Afu 343/P/11	ERR769516	ERS663182		India	Clinical	0.125
Afu 591/12	ERR769517	ERS663183		India	Clinical	0.5
Afu 124/E11	ERR769518	ERS663184		India	Environmental	0.125
Afu 257/E11	ERR769520	ERS663186		India	Environmental	0.125
Afu 218/E11	ERR769521	ERS663187		India	Environmental	0.125
CM3262	SRR7418922	SRS3453382	PRJNA477519	Spain	Clinical	0.125 to 0.25 *	10.1128/AAC.00241-18
CM2733	SRR7418923	SRS3453380		Spain	Clinical	0.125 to 0.25 *
CM2730	SRR7418924	SRS3453381		Spain	Clinical	0.125 to 0.25 *
CM7560	SRR7418925	SRS3453379		Spain	Clinical	0.125 to 0.25 *
CM3249	SRR7418926	SRS3453378		Spain	Clinical	0.125 to 0.25 *
CM4602	SRR7418928	SRS3453376		Spain	Clinical	0.125 to 0.25 *
CM2495	SRR7418930	SRS3453373		Spain	Clinical	0.125 to 0.25 *
akuBKU80	SRR7418932	SRS3453372		Spain	Clinical	0.125 to 0.25 *
CM7570	SRR7418933	SRS3453371		Spain	Clinical	0.125 to 0.25 *
TP12	SRR7418940	SRS3453364		Spain	Clinical	0.125 to 0.25 *
CM7632	SRR7418941	SRS3453363		Spain	Clinical	0.125 to 0.25 *
TP32	SRR7418946	SRS3453358		Spain	Clinical	0.125 to 0.25 *
CM4946	SRR7418948	SRS3453357		Spain	Clinical	0.125 to 0.25 *
IFM 59355-1	DRR022916	DRS016460	PRJDB3064	Japan	Clinical	2	10.1128/JCM.01105-14
IFM 59355-2	DRR022917	DRS016461		Japan	Clinical	2
IFM 59356-1	DRR022919	DRS016462		Japan	Clinical	2
IFM 59356-2	DRR022922	DRS016463		Japan	Clinical	1
IFM 59356-3	DRR022924	DRS016464		Japan	Clinical	2
IFM 59361-1	DRR022925	DRS016465		Japan	Clinical	1
IFM 59361-2	DRR022926	DRS016466		Japan	Clinical	1
IFM 60237	DRR022927	DRS016467		Japan	Clinical	2
IFM 55369	DRR015087	DRS013318	PRJDB1541	Japan	Clinical	1	10.1016/j.jiac.2015.01.005
IFM 59056	DRR015093	DRS013319		Japan	Clinical	2
IFM 59359	DRR015096	DRS013320		Japan	Clinical	2
IFM 59361	DRR015099	DRS013321		Japan	Clinical	2
IFM 59073	DRR015106	DRS013323		Japan	Clinical	2
IFM 58029	DRR017540	DRS015320		Japan	Clinical	0.5
IFM 58401	DRR017543	DRS015321		Japan	Clinical	1
IFM 59777	DRR017549	DRS015323		Japan	Clinical	0.5
CNM CM8689	SRR10592629	SRS5766627	PRJNA592352	Spain	Clinical	1	10.3389/fgene.2020.00459
CNM CM8686	SRR10592630	SRS5766626		Spain	Clinical	0.5
CNM CM8812	SRR10592631	SRS5766625		Spain	Clinical	0.25
CNM CM8714	SRR10592632	SRS5766624		Spain	Clinical	0.25
CNM CM8057	SRR10592633	SRS5766623		Spain	Clinical	0.25
DI 15-105	SRR7841980	SRS3786101	PRJNA491253	United States	Clinical	0.125	10.1128/mBio.00437-19
F11628	SRR343149	SRS260927	PRJNA67101	United Kingdom	Clinical	0.06
F12865	SRR343150	SRS260928		United Kingdom	Clinical	0.125
F12041	SRR617723	SRS375794		United Kingdom	Clinical	0.25
F13535	SRR617726	SRS375797		United Kingdom	Clinical	0.125
AF72 (NCPF 7099)	SRR617721	SRS375792		United States	Clinical	0.25 (by M38-A)	10.1093/jac/dkg384
AF90 (NCPF 7100)	SRR617722	SRS375793		United States	Clinical	0.5 (by M38-A)
V130-15	SRR8759700	SRS4515816	PRJNA528395	Netherlands	Clinical	0.5	10.1016/j.fgb.2019.05.005
V157-62	SRR8759706	SRS4515810		Netherlands	Clinical	0.25
CON4	SRR12894204	SRS7582162	PRJNA671765	Canada	Environmental	1	10.3390/microorganisms8111 673
CM21	SRR12894203	SRS7582164		Canada	Environmental	2
CM65	SRR12894200	SRS7582166		Canada	Environmental	4
P80	SRR12894199	SRS7582167		Canada	Environmental	4
15-1	SRR12894198	SRS7582170		Canada	Clinical	4
AV88	SRR12894197	SRS7582168		Canada	Environmental	4
15-33	SRR12894196	SRS7582169		Canada	Clinical	4
P20	SRR12894195	SRS7582171		Canada	Environmental	4
CM38	SRR12894194	SRS7582173		Canada	Environmental	4
CM11	SRR12894193	SRS7582172		Canada	Environmental	8
AFB62-1	SRR12894202	SRS7582163		United States	Clinical	4
AFIR928	SRR12894201	SRS7582165		Ireland	Environmental	4
IFM 46074	SRR11977812	SRS6816741	PRJNA638646	Japan	Clinical	0.5	10.1016/j.jiac.2015.01.005
IFM 48051	SRR11977855	SRS6816698		Japan	Clinical	1
IFM 49896	SRR11977853	SRS6816700		Japan	Clinical	1
IFM 50230	SRR11977852	SRS6816701		Japan	Clinical	1
IFM 50916	SRR11977849	SRS6816704		Japan	Clinical	1
IFM 50997	SRR11977847	SRS6816706		Japan	Clinical	1
IFM 50999	SRR11977846	SRS6816707		Japan	Clinical	2
IFM 51357	SRR11977844	SRS6816709		Japan	Clinical	2
IFM 51505	SRR11977842	SRS6816711		Japan	Clinical	0.5
IFM 51746	SRR11977841	SRS6816712		Japan	Clinical	2
IFM 51977	SRR11977839	SRS6816714		Japan	Clinical	1
IFM 51978	SRR11977838	SRS6816715		Japan	Clinical	0.5
IFM 55369	SRR11977835	SRS6816718		Japan	Clinical	1
IFM 59073	SRR11977828	SRS6816725		Japan	Clinical	2
IFM 59359		SRS6816727		Japan	Clinical	2
CAPA-A	SRR12949929	SRS7620879	PRJNA673120	Germany	Clinical	2 to 4 *	10.1128/Spectrum.00010-21
CAPA-B	SRR12949928	SRS7620880		Germany	Clinical	2
CAPA-C	SRR12949927	SRS7620882		Germany	Clinical	2
CAPA-D	SRR12949926	SRS7620881		Germany	Clinical	2
* The mean of numeric value of a reported MIC range was used in the GWAS
Reference: Fan, Y., Korfanty, G. A., & Xu, J. (2021). Genetic Analyses of Amphotericin B Susceptibility in Aspergillus fumigatus. J Fungi (Basel). 7(10), 860. doi:10.3390/jof7100860

## Sheet: Table S2
Table S2 Information on 688 k-mers associated with AMB resistance in Aspergillus fumigatus from k-mer-based GWAS results
k-mer_ID	Chromosome	Type of variation	Start	End	P_value	Gene	Product	Gene region
91625964456	2	Indel	2056177	2056190	9.73267e-21	AFUA_2G08020; AFUA_2G08010	hypothetical protein; conserved hypothetical protein	upstream; downstream
3274389666	5	Indel	1464442	1464459	5.12016e-19	AFUA_5G06130	succinyl-CoA synthetase alpha subunit%2C putative	upstream
52908173994	2	SNP	2017161	2017178	6.98451e-19
7069284899	4	Indel	440690	440720	8.65255e-19
91245685418	2	Indel	2056182	2056190	1.00762e-17	AFUA_2G08020; AFUA_2G08010	hypothetical protein; conserved hypothetical protein	upstream; downstream
91626102461	7	Indel	895392	895404	2.90311e-16	AFUA_7G03990; AFUA_7G03980	uridylate kinase Ura6; PCI domain protein	upstream; downstream
91280845624	5	Indel	1464442	1464458	5.50741e-16	AFUA_5G06130	succinyl-CoA synthetase alpha subunit%2C putative	upstream
91625631946	5	Indel	1464442	1464454	1.07438e-13	AFUA_5G06130	succinyl-CoA synthetase alpha subunit%2C putative	upstream
74243879116	2	Indel	2918057	2918074	1.38316e-13	AFUA_2G11320; AFUA_2G11310	conserved hypothetical protein; NTP binding protein%2C putative	upstream; downstream
91660139808	7	Indel	895390	895404	4.51906e-13	AFUA_7G03990; AFUA_7G03980	uridylate kinase Ura6; PCI domain protein	upstream; downstream
3580537514	2	SNP	1046800	1046813	8.55294e-13	AFUA_2G03920	G1/S-specific cyclin Cln1%2C putative	upstream
89862938457	6	SNP	656107	656125	1.08153e-12	AFUA_6G03110	C6 transcription factor%2C putative	upstream
91389220746	6	Indel	3123163	3123178	1.16606e-12	AFUA_6G12390; AFUA_6G12380	serine palmitoyl CoA transferase subunit LcbA; cell wall glucanase (Scw4)%2C putative	upstream; downstream
75475102378	2	SNP	2017171	2017178	1.56199e-12
91625884722	5	Indel	1464442	1464449	2.79937e-12	AFUA_5G06130	succinyl-CoA synthetase alpha subunit%2C putative	upstream
92172702216	7	Indel	895388	895404	2.80274e-12	AFUA_7G03990; AFUA_7G03980	uridylate kinase Ura6; PCI domain protein	upstream; downstream
2953396234	5	SNP	1368808	1368824	3.90395e-12
64741829546	2	Indel	2918060	2918074	5.84309e-12	AFUA_2G11320; AFUA_2G11310	conserved hypothetical protein; NTP binding protein%2C putative	upstream; downstream
16844237482	3	SNP	2199312	2199326	7.4204e-12
8853125802	3	SNP	2199310	2199326	1.37208e-11
90678976041	6	Indel	3123163	3123179	1.69248e-11	AFUA_6G12390; AFUA_6G12380	serine palmitoyl CoA transferase subunit LcbA; cell wall glucanase (Scw4)%2C putative	upstream; downstream
899318467	4	Indel	440317	440344	3.08423e-10
49049486108	7	SNP	1217464	1217486	4.04823e-10	AFUA_7G05160	fumarylacetoacetate hydrolase family protein	exon
3049541658	6	Indel	1967630	1967647	5.4994e-10	AFUA_6G08400	conserved hypothetical protein	downstream
738349058	5	SNP	1368807	1368824	1.20361e-09
13708283079	7	Indel	10412	10414	1.61714e-09
2483071658	5	Indel	1368814	1368824	1.92909e-09
17146617950	6	SNP	2240211	2240244	3.05545e-09	AFUA_6G09360; AFUA_6G09356	proline-glycine rich protein%2C putative; hypothetical protein	upstream; downstream
100373700736	7	Indel	895387	895404	3.98715e-09	AFUA_7G03990; AFUA_7G03980	uridylate kinase Ura6; PCI domain protein	upstream; downstream
95430563969	1	SNP	4295100	4295117	5.8438e-09	AFUA_1G15880	DUF803 domain membrane protein	upstream
91625972808	6	Indel	3161002	3161017	2.119e-08	AFUA_6G12530; AFUA_6G12522	translation initiation factor eif-2b epsilon subunit%2C putative; stress response transcription factor SrrA/Skn7%2C putative	upstream; downstream
25380927030	7	SNP	278081	278117	5.26104e-08	AFUA_7G01040; AFUA_7G01030	cytidine deaminase%2C putative; calcium transporting ATPase (Pmc1)%2C putative	upstream; downstream
85910530730	5	Indel	1368818	1368824	6.57227e-08
91625967798	4	Indel	3136008	3136013	1.0125e-07	AFUA_4G11890	serine/threonine protein kinase%2C putative	downstream
16583643786	4	Indel	369986	370003	1.03393e-07	AFUA_4G01400	ThiJ/PfpI family protein	downstream
59733	5	Indel	2547193	2547203	1.23127e-07	AFUA_5G09855; AFUA_5G09846	tRNA; tRNA	upstream; downstream
110528296564	4	SNP	2000468	2000485	1.63968e-07	AFUA_4G07695; AFUA_4G07690	tRNA; phosphoribosylaminoimidazolecarboxamide formyltransferase/IMP cyclohydrolase	upstream; downstream
91625969938	6	Indel	3161012	3161017	2.19009e-07	AFUA_6G12530; AFUA_6G12522	translation initiation factor eif-2b epsilon subunit%2C putative; stress response transcription factor SrrA/Skn7%2C putative	upstream; downstream
23080864936	5	SNP	3930712	3930727	2.65443e-07
87837997220	6	Indel	3123163	3123180	4.73528e-07	AFUA_6G12390; AFUA_6G12380	serine palmitoyl CoA transferase subunit LcbA; cell wall glucanase (Scw4)%2C putative	upstream; downstream
111577677952	1	SNP	4451238	4451274	5.70581e-07	AFUA_1G16410	C6 transcription factor%2C putative	exon
72039494265	1	SNP	4451240	4451268	5.70581e-07	AFUA_1G16410	C6 transcription factor%2C putative	exon
42545590530	1	SNP	4451253	4451274	5.70581e-07	AFUA_1G16410	C6 transcription factor%2C putative	exon
76821873600	8	Indel	786375	786379	7.34627e-07
4233034764	5	Indel	108684	108687	7.61135e-07
176780892516	1	SNP	418458	418479	9.02041e-07	AFUA_1G01200	alpha-galactosidase	upstream
55746704366	2	Indel	1918914	1918915	9.79225e-07	AFUA_2G07480	C6 finger domain protein%2C putative	downstream
136423052069	6	SNP	3765733	3765751	1.17856e-06
12744457379	2	SNP	614096	614132	1.32959e-06
31654940346	2	SNP	614096	614132	1.32959e-06
179361400084	2	SNP	1899216	1899236	1.3399e-06
23293492096	4	Indel	441428	441450	1.38957e-06
55150040166	6	SNP	3747087	3747113	1.79051e-06
183249178481	2	Indel	2792369	2792387	1.92149e-06
30075354918	6	SNP	2893048	2893066	3.04047e-06
183251248092	2	Indel	2792370	2792388	3.04589e-06
91714079656	7	Indel	830555	830569	3.32476e-06
66334575146	4	Indel	369986	370002	3.41043e-06	AFUA_4G01400	ThiJ/PfpI family protein	downstream
91625969941	6	Indel	3161014	3161017	3.44744e-06	AFUA_6G12530; AFUA_6G12522	translation initiation factor eif-2b epsilon subunit%2C putative; stress response transcription factor SrrA/Skn7%2C putative	upstream; downstream
249517738016	5	SNP	3729881	3729907	3.54811e-06	AFUA_5G14310	short chain dehydrogenase/reductase family protein	upstream
113952987757	5	SNP	3729871	3729907	3.54811e-06	AFUA_5G14310	short chain dehydrogenase/reductase family protein	upstream
61197691562	3	Indel	2725301	2725308	3.73232e-06
19969613984	2	Indel	607136	607161	4.30403e-06	AFUA_2G02410	hypothetical protein	upstream
19514056661	2	Indel	2792364	2792382	5.00758e-06
102533535677	2	Indel	607134	607153	5.29243e-06	AFUA_2G02410	hypothetical protein	upstream
37346999637	2	Indel	2792365	2792384	6.13939e-06
38106300417	7	SNP	1507216	1507242	6.30949e-06	AFUA_7G06140; AFUA_7G06130	beta-D-glucoside glucohydrolase; plasma membrane protein Pth11-like%2C putative	upstream; downstream
57201573205	5	Indel	2239569	2239587	6.98456e-06
173610515829	2	Indel	1110750	1110785	7.52906e-06	AFUA_2G04070	MFS transporter%2C putative	intron
119002842837	6	Indel	3565409	3565427	7.5299e-06	AFUA_6G13950	integral membrane protein	downstream
44906793382	2	Indel	4549691	4549726	7.75931e-06	AFUA_2G17000	PT repeat family protein	exon
244083476196	5	SNP	3931989	3932008	7.76135e-06
105631449088	6	Indel	1113005	1113023	8.22903e-06	AFUA_6G04740; AFUA_6G04730	actin Act1; bifunctional purine biosynthetic protein Ade1%2C putative	upstream; downstream
82148	6	Indel	1113014	1113032	8.22903e-06	AFUA_6G04740; AFUA_6G04730	actin Act1; bifunctional purine biosynthetic protein Ade1%2C putative	upstream; downstream
136898875089	4	SNP	3745046	3745064	8.74015e-06
62187015741	1	Indel	2955926	2955930	9.40844e-06	AFUA_1G11220	GPI anchored protein%2C putative	upstream
52391168350	4	SNP	19580	19602	9.42173e-06
30748379884	6	SNP	3747713	3747734	9.42173e-06
10835882117	8	SNP	1821537	1821559	9.42173e-06
65590613796	5	SNP	224805	224823	1.08803e-05	AFUA_5G00810	conserved hypothetical protein	downstream
137438947049	7	Indel	1094399	1094417	1.1009e-05	AFUA_7G04730	siderochrome-iron transporter%2C putative	downstream
45812976160	4	Indel	324916	324935	1.10985e-05	AFUA_4G01220	conserved hypothetical protein	upstream
92317726057	5	Indel	3725780	3725797	1.14636e-05
79189457921	7	Indel	1967640	1967656	1.22023e-05	AFUA_7G08500; AFUA_7G08490	NACHT and WD40 domain protein; class V chitinase%2C putative	upstream; downstream
19676945818	3	SNP	3873674	3873710	1.22416e-05	AFUA_3G14610	cytochrome P450 monooxygenase%2C putative	exon
88396422554	3	SNP	3873674	3873708	1.22416e-05	AFUA_3G14610	cytochrome P450 monooxygenase%2C putative	exon
58510700044	3	SNP	3877688	3877724	1.22416e-05	AFUA_3G14620	extracellular endo-1%2C5-alpha-L-arabinase%2C putative	downstream
58510700046	3	SNP	3877688	3877708	1.22416e-05	AFUA_3G14620	extracellular endo-1%2C5-alpha-L-arabinase%2C putative	downstream
41249581738	1	SNP	1964583	1964598	1.26016e-05	AFUA_1G06900	C2H2 transcription factor Crz1%2C putative	downstream
111820391653	6	Indel	656106	656124	1.27624e-05	AFUA_6G03110	C6 transcription factor%2C putative	upstream
206628326404	3	SNP	603190	603208	1.34589e-05
11096466785	4	Indel	440173	440192	1.35333e-05
183101828740	6	Indel	3565410	3565429	1.35993e-05	AFUA_6G13950	integral membrane protein	downstream
139858824789	6	Indel	656104	656123	1.36742e-05	AFUA_6G03110	C6 transcription factor%2C putative	upstream
153522234928	4	SNP	730793	730829	1.37219e-05
13107766262	4	SNP	731037	731065	1.37219e-05
98192659692	4	SNP	731712	731748	1.37219e-05
36033948226	4	SNP	732022	732058	1.37219e-05
108082892753	4	SNP	732134	732163	1.37219e-05
2689206789	4	SNP	733239	733275	1.37219e-05
150636849529	4	SNP	733413	733449	1.37219e-05
216648061872	4	SNP	733434	733470	1.37219e-05
180864429212	4	SNP	733775	733798	1.37219e-05
106487816172	4	SNP	734106	734157	1.37219e-05
63538476637	4	SNP	734449	734485	1.37219e-05
113676677756	4	SNP	738337	738373	1.37219e-05
91881264940	4	SNP	739543	739566	1.37219e-05
199735469024	4	SNP	744211	744254	1.37219e-05
90063895532	4	SNP	745349	745384	1.37219e-05
135274179956	4	SNP	745536	745572	1.37219e-05
59289236158	4	SNP	745632	745668	1.37219e-05
19511813546	4	SNP	745714	745749	1.37219e-05
135551140968	4	SNP	749441	749496	1.37219e-05
183796828512	4	SNP	749597	749633	1.37219e-05
36252448002	4	SNP	749831	749871	1.37219e-05
94097388829	4	SNP	749981	750016	1.37219e-05
45888022356	4	SNP	750162	750195	1.37219e-05
2850175056	4	SNP	750278	750306	1.37219e-05
158838180745	4	SNP	754754	754789	1.37219e-05
14147262914	4	SNP	755064	755099	1.37219e-05
170592104229	4	SNP	755177	755213	1.37219e-05
74375396690	4	SNP	755258	755292	1.37219e-05
133114984713	4	Indel	749649	749666	1.37219e-05
16966573710	4	Indel	755223	755258	1.37219e-05
83357194884	4	SNP	729032	729055	1.37219e-05	AFUA_4G02650	MFS alpha-glucoside transporter%2C putative	exon
103838958836	4	SNP	729539	729575	1.37219e-05	AFUA_4G02650	MFS alpha-glucoside transporter%2C putative	exon
12384747156	4	SNP	729936	729970	1.37219e-05	AFUA_4G02650	MFS alpha-glucoside transporter%2C putative	downstream
69967580817	4	SNP	730458	730494	1.37219e-05	AFUA_4G02650	MFS alpha-glucoside transporter%2C putative	downstream
44041217518	4	SNP	735114	735150	1.37219e-05	AFUA_4G02680	conserved hypothetical protein	upstream
123966340341	4	SNP	735644	735680	1.37219e-05	AFUA_4G02680	conserved hypothetical protein	upstream
17578182285	4	SNP	735670	735704	1.37219e-05	AFUA_4G02680	conserved hypothetical protein	upstream
170568929088	4	SNP	736039	736075	1.37219e-05	AFUA_4G02680	conserved hypothetical protein	exon
69988285345	4	SNP	737634	737672	1.37219e-05	AFUA_4G02680	conserved hypothetical protein	downstream
19766207718	4	SNP	738188	738217	1.37219e-05	AFUA_4G02680	conserved hypothetical protein	downstream
26454340371	4	SNP	740192	740228	1.37219e-05	AFUA_4G02700	metalloproteinase%2C putative	upstream
13693143227	4	SNP	740728	740764	1.37219e-05	AFUA_4G02700	metalloproteinase%2C putative	upstream
18146395193	4	SNP	741408	741444	1.37219e-05	AFUA_4G02700	metalloproteinase%2C putative	exon
145358504469	4	SNP	742656	742692	1.37219e-05	AFUA_4G02700	metalloproteinase%2C putative	downstream
49803907792	4	SNP	742818	742854	1.37219e-05	AFUA_4G02700	metalloproteinase%2C putative	downstream
84055328545	4	SNP	742994	743022	1.37219e-05	AFUA_4G02700	metalloproteinase%2C putative	downstream
116844781328	4	SNP	743171	743207	1.37219e-05	AFUA_4G02700	metalloproteinase%2C putative	downstream
125625675297	4	SNP	748321	748357	1.37219e-05	AFUA_4G02710	conserved hypothetical protein	exon
27696560140	4	SNP	748379	748414	1.37219e-05	AFUA_4G02710	conserved hypothetical protein	downstream
216049647748	4	SNP	748614	748649	1.37219e-05	AFUA_4G02710	conserved hypothetical protein	downstream
231188537924	4	SNP	749315	749351	1.37219e-05	AFUA_4G02710	conserved hypothetical protein	downstream
43771835361	4	SNP	750350	750368	1.37219e-05	AFUA_4G02720	GPI anchored glycosyl hydrolase%2C putative	upstream
176079476320	4	SNP	750440	750476	1.37219e-05	AFUA_4G02720	GPI anchored glycosyl hydrolase%2C putative	upstream
260353418000	4	SNP	750571	750590	1.37219e-05	AFUA_4G02720	GPI anchored glycosyl hydrolase%2C putative	upstream
44531101150	4	SNP	750911	750946	1.37219e-05	AFUA_4G02720	GPI anchored glycosyl hydrolase%2C putative	upstream
32478222245	4	SNP	751037	751072	1.37219e-05	AFUA_4G02720	GPI anchored glycosyl hydrolase%2C putative	upstream
22259436766	4	SNP	751103	751139	1.37219e-05	AFUA_4G02720	GPI anchored glycosyl hydrolase%2C putative	upstream
152156526496	4	SNP	752386	752420	1.37219e-05	AFUA_4G02720	GPI anchored glycosyl hydrolase%2C putative	exon
56389652662	4	SNP	752683	752710	1.37219e-05	AFUA_4G02720	GPI anchored glycosyl hydrolase%2C putative	exon
156834703593	4	Indel	741281	741308	1.37219e-05	AFUA_4G02700	metalloproteinase%2C putative	exon
70265490744	4	Indel	742473	742506	1.37219e-05	AFUA_4G02700	metalloproteinase%2C putative	exon
188327703580	2	SNP	4826448	4826469	1.39858e-05
183249351188	2	SNP	4427230	4427248	1.45888e-05	AFUA_2G16580	alpha/beta superfamily hydrolase%2C putative	downstream
201522457724	2	SNP	1899219	1899239	1.46652e-05
73442962090	2	SNP	2171817	2171828	1.49456e-05	AFUA_2G08440	ubiquitin C-terminal hydrolase%2C putative	intron
12801490638	3	Indel	1091224	1091241	1.55015e-05	AFUA_3G03780	conserved hypothetical protein	upstream
157265980668	5	SNP	224840	224876	1.59855e-05	AFUA_5G00810	conserved hypothetical protein	downstream
149387998549	2	Indel	2792367	2792385	1.70772e-05
13744727427	5	SNP	2077043	2077067	1.74843e-05	AFUA_5G08210; AFUA_5G08200	dolichyl-phosphate beta-glucosyltransferase%2C putative; conserved hypothetical protein	upstream; downstream
13744668674	5	SNP	2077052	2077077	1.74843e-05	AFUA_5G08210; AFUA_5G08200	dolichyl-phosphate beta-glucosyltransferase%2C putative; conserved hypothetical protein	upstream; downstream
54959082021	3	SNP	1048671	1048691	1.76159e-05
91888427689	1	SNP	4680697	4680733	1.87968e-05	AFUA_1G17170; AFUA_1G17160	TfdA family taurine dioxygenase%2C putative; MFS transporter%2C putative	upstream; downstream
34167815635	1	SNP	4684555	4684591	1.87968e-05	AFUA_1G17190; AFUA_1G17180	long-chain-fatty-acid-CoA ligase%2C putative; pyridine nucleotide-disulphide oxidoreductase AMID-like%2C putative	upstream; downstream
197071527712	1	SNP	4684986	4685017	1.87968e-05	AFUA_1G17190	long-chain-fatty-acid-CoA ligase%2C putative	upstream
114901086764	1	SNP	4685023	4685059	1.87968e-05	AFUA_1G17190	long-chain-fatty-acid-CoA ligase%2C putative	upstream
29407172070	1	SNP	4744787	4744820	1.87968e-05	AFUA_1G17350	CP2 transcription factor%2C putative	exon
859041792	5	SNP	2077050	2077069	1.89596e-05	AFUA_5G08210; AFUA_5G08200	dolichyl-phosphate beta-glucosyltransferase%2C putative; conserved hypothetical protein	upstream; downstream
91625969220	6	Indel	3161013	3161017	1.91382e-05	AFUA_6G12530; AFUA_6G12522	translation initiation factor eif-2b epsilon subunit%2C putative; stress response transcription factor SrrA/Skn7%2C putative	upstream; downstream
54247030435	5	SNP	3931531	3931556	2.13818e-05
183251291269	2	SNP	4427229	4427247	2.16312e-05	AFUA_2G16580	alpha/beta superfamily hydrolase%2C putative	downstream
34257609619	5	SNP	2582335	2582371	2.16937e-05	AFUA_5G10010	extracellular serine-threonine rich protein	upstream
23468207573	7	SNP	252180	252200	2.24267e-05	AFUA_7G00940	isoamyl alcohol oxidase%2C putative	exon
70966659001	4	SNP	1469777	1469798	2.30659e-05
150998207425	8	SNP	602725	602752	2.49951e-05
157528171276	5	SNP	3931126	3931151	2.73351e-05
151832944725	1	SNP	4681858	4681885	2.80038e-05	AFUA_1G17180	pyridine nucleotide-disulphide oxidoreductase AMID-like%2C putative	upstream
6084838665	1	SNP	4681862	4681894	2.80038e-05	AFUA_1G17180	pyridine nucleotide-disulphide oxidoreductase AMID-like%2C putative	upstream
55083058420	1	SNP	4682193	4682222	2.80038e-05	AFUA_1G17180	pyridine nucleotide-disulphide oxidoreductase AMID-like%2C putative	upstream
15988576716	1	SNP	4682227	4682263	2.80038e-05	AFUA_1G17180; AFUA_1G17170	pyridine nucleotide-disulphide oxidoreductase AMID-like%2C putative; TfdA family taurine dioxygenase%2C putative	upstream; downstream
176599617045	1	SNP	4682817	4682853	2.80038e-05	AFUA_1G17170	TfdA family taurine dioxygenase%2C putative	downstream
136809044848	1	SNP	4683846	4683865	2.80038e-05	AFUA_1G17180	pyridine nucleotide-disulphide oxidoreductase AMID-like%2C putative	downstream
49460117164	1	SNP	4683901	4683936	2.80038e-05	AFUA_1G17180	pyridine nucleotide-disulphide oxidoreductase AMID-like%2C putative	downstream
1666831224	1	SNP	4684088	4684124	2.80038e-05	AFUA_1G17180	pyridine nucleotide-disulphide oxidoreductase AMID-like%2C putative	downstream
71947118914	1	SNP	4684088	4684124	2.80038e-05	AFUA_1G17180	pyridine nucleotide-disulphide oxidoreductase AMID-like%2C putative	downstream
114623589257	1	SNP	4684970	4685003	2.80038e-05	AFUA_1G17190	long-chain-fatty-acid-CoA ligase%2C putative	upstream
80854270485	1	SNP	4685068	4685104	2.80038e-05	AFUA_1G17190	long-chain-fatty-acid-CoA ligase%2C putative	upstream
19535879458	4	SNP	2470738	2470774	2.90732e-05	AFUA_4G09460	NACHT domain protein	exon
90354828120	4	SNP	2470863	2470899	2.90732e-05	AFUA_4G09460	NACHT domain protein	exon
118612333080	4	SNP	2470905	2470941	2.90732e-05	AFUA_4G09460	NACHT domain protein	exon
85490507106	4	Indel	444966	444983	2.97651e-05
48436643660	2	SNP	4387577	4387598	3.02393e-05
87998289237	6	Indel	3565412	3565432	3.03028e-05	AFUA_6G13950	integral membrane protein	downstream
154871764309	6	Indel	656101	656121	3.11321e-05	AFUA_6G03110	C6 transcription factor%2C putative	upstream
35462876177	4	SNP	3754155	3754174	3.11413e-05
87487894869	5	Indel	2239566	2239584	3.14717e-05
63309819341	4	Indel	441208	441241	3.26487e-05
183086384433	2	SNP	4427233	4427251	3.28078e-05	AFUA_2G16580	alpha/beta superfamily hydrolase%2C putative	downstream
134314777717	8	SNP	1823469	1823488	3.34087e-05
56476640512	6	SNP	718732	718768	3.36101e-05
191946026096	6	SNP	3708712	3708730	3.39886e-05
25600457662	6	SNP	3053190	3053226	3.49251e-05	AFUA_6G12145	hypothetical protein	upstream
14277335810	2	SNP	3934928	3934948	3.53428e-05	AFUA_2G14930	alanine racemase	upstream
107374182913	7	Indel	1094394	1094413	3.58118e-05	AFUA_7G04730	siderochrome-iron transporter%2C putative	downstream
57684757674	1	SNP	473694	473717	3.65487e-05	AFUA_1G01480	POT peptide transporter%2C putative	downstream
54334744746	6	Indel	1603370	1603405	3.68646e-05	AFUA_6G07130	C6 transcription factor%2C putative	downstream
181026710344	4	Indel	443442	443465	3.77597e-05
137438891017	3	SNP	3503698	3503717	3.82391e-05	AFUA_3G13210; AFUA_3G13200	protein kinase domain-containing protein; 1%2C3-beta-glucanosyltransferase%2C putative	upstream; downstream
261724569728	3	Indel	3503701	3503720	3.82391e-05	AFUA_3G13210; AFUA_3G13200	protein kinase domain-containing protein; 1%2C3-beta-glucanosyltransferase%2C putative	upstream; downstream
72346443397	2	SNP	614283	614307	3.82581e-05
30618300733	2	Indel	950734	950753	3.89178e-05
153585680480	7	Indel	1480523	1480555	3.9696e-05
100616428397	6	SNP	2356835	2356857	4.00723e-05	AFUA_6G09660	nonribosomal peptide synthase GliP	exon
31080883701	6	SNP	3053190	3053220	4.03119e-05	AFUA_6G12145	hypothetical protein	upstream
321422	7	SNP	1507225	1507243	4.03934e-05	AFUA_7G06140; AFUA_7G06130	beta-D-glucoside glucohydrolase; plasma membrane protein Pth11-like%2C putative	upstream; downstream
91660676861	2	SNP	2171817	2171832	4.19478e-05	AFUA_2G08440	ubiquitin C-terminal hydrolase%2C putative	intron
38866996484	2	SNP	4548089	4548107	4.24513e-05	AFUA_2G17000	PT repeat family protein	exon
138819988993	1	SNP	4449115	4449151	4.48514e-05	AFUA_1G16410	C6 transcription factor%2C putative	upstream
91762614984	4	Indel	369986	370000	4.52811e-05	AFUA_4G01400	ThiJ/PfpI family protein	downstream
150655452348	5	SNP	2268583	2268613	4.5533e-05	AFUA_5G08840; AFUA_5G08830	transcriptional regulator (Cti6)%2C putative; Woronin body protein HexA%2C putative	upstream; downstream
91761315989	5	SNP	2384614	2384632	4.55685e-05	AFUA_5G09260; AFUA_5G09250	phosphatidylinositol transporter%2C putative; transcription factor (Snd1/p100)%2C putative	upstream; downstream
16853310781	7	SNP	1517579	1517615	4.60399e-05	AFUA_7G06200; AFUA_7G06180	ankyrin repeat protein; hypothetical protein	upstream; downstream
55029268468	1	Indel	4301561	4301579	4.62517e-05	AFUA_1G15900; AFUA_1G15890	importin beta-2 subunit%2C putative; SacI domain protein	upstream; downstream
33444852392	2	SNP	1899207	1899228	4.64526e-05
183208586152	5	Indel	2239568	2239586	4.75066e-05
120998709653	7	SNP	1790415	1790437	4.82964e-05
35425679018	2	Indel	4041650	4041665	4.88522e-05
16284396684	7	SNP	1094901	1094935	4.90358e-05	AFUA_7G04730	siderochrome-iron transporter%2C putative	downstream
180325336596	1	SNP	4682821	4682853	5.01557e-05	AFUA_1G17170	TfdA family taurine dioxygenase%2C putative	downstream
290613150	6	SNP	158619	158652	5.084e-05
31122821457	6	SNP	159366	159402	5.084e-05
141143491208	8	SNP	67528	67553	5.24462e-05
132385327068	2	SNP	695839	695870	5.38812e-05	AFUA_2G02700	mitochondrial DnaJ chaperone (Tim14)%2C putative	downstream
208264999288	2	SNP	614290	614312	5.41291e-05
53805416781	4	Indel	441207	441225	5.55454e-05
236258141640	1	SNP	2904744	2904767	5.59204e-05
15892281134	2	Indel	950736	950757	5.60005e-05
45777090658	7	SNP	252183	252215	5.74855e-05	AFUA_7G00940	isoamyl alcohol oxidase%2C putative	exon
21836042510	1	Indel	416783	416811	5.80365e-05	AFUA_1G01190	conserved hypothetical protein	upstream
81620950268	4	SNP	3751974	3751994	5.82065e-05
123739694161	5	SNP	2221958	2221994	5.84774e-05
105503717410	3	SNP	230051	230087	5.98016e-05	AFUA_3G00980	MFS transporter Liz1/Seo1%2C putative	exon
183524520424	7	Indel	1188996	1189015	6.1775e-05	AFUA_7G05040	rhamnosidase B%2C putative	exon
65678655488	6	SNP	566526	566544	6.23021e-05	AFUA_6G02780	phospholipase%2C putative	downstream
147022094828	6	SNP	3765639	3765657	6.32448e-05
31055864870	7	SNP	1648058	1648093	6.56847e-05	AFUA_7G06780	hypothetical protein	upstream
37214363186	6	SNP	1608795	1608831	6.57451e-05	AFUA_6G07170; AFUA_6G07160	conserved hypothetical protein; IZH family channel protein (Izh3)%2C putative	upstream; downstream
180477422132	5	Indel	2239571	2239590	6.67684e-05
77949274705	6	SNP	666868	666903	6.68911e-05	AFUA_6G03140	oligopeptide transporter%2C putative	exon
68961988434	6	SNP	666972	667007	6.68911e-05	AFUA_6G03140	oligopeptide transporter%2C putative	exon
32415889724	5	SNP	1091978	1091999	6.88733e-05	AFUA_5G04120	SIR2 family histone deacetylase%2C putative	upstream
62335083350	1	SNP	4744403	4744428	7.03868e-05	AFUA_1G17350	CP2 transcription factor%2C putative	exon
151739346773	5	Indel	2239570	2239588	7.16738e-05
47180748125	8	SNP	1823150	1823170	7.33213e-05
136484166876	8	SNP	1823212	1823230	7.33213e-05
125985440412	3	Indel	204197	204214	7.33222e-05	AFUA_3G00900	alpha-amylase%2C putative	intron
81601574336	5	SNP	3931525	3931545	7.5936e-05
40201715812	5	SNP	385335	385371	7.66105e-05	AFUA_5G01480	amidohydrolase family protein	exon
40201715814	5	SNP	385353	385371	7.66105e-05	AFUA_5G01480	amidohydrolase family protein	exon
167146830624	2	SNP	695853	695874	7.67047e-05	AFUA_2G02700	mitochondrial DnaJ chaperone (Tim14)%2C putative	downstream
606357509	5	SNP	2297303	2297321	7.68294e-05	AFUA_5G08950	RAS small monomeric GTPase (Rsr1)%2C putative	intron
90629946773	2	Indel	774680	774698	7.83758e-05	AFUA_2G03020	MYB DNA-binding domain protein	downstream
34359754256	2	SNP	3784389	3784409	7.85667e-05	AFUA_2G14470	oxidoreductase%2C FAD-binding%2C putative	upstream
4876377385	3	SNP	2297258	2297276	7.85667e-05	AFUA_3G08980	threonine synthase Thr4%2C putative	downstream
78356474297	4	SNP	266051	266087	7.85667e-05	AFUA_4G00990	MFS quinate transporter%2C putative	exon
193158195336	4	SNP	266108	266135	7.85667e-05	AFUA_4G00990	MFS quinate transporter%2C putative	exon
43520755922	4	SNP	266119	266151	7.85667e-05	AFUA_4G00990	MFS quinate transporter%2C putative	exon
155914328425	4	SNP	266138	266162	7.85667e-05	AFUA_4G00990	MFS quinate transporter%2C putative	exon
132046255556	4	SNP	266160	266260	7.85667e-05	AFUA_4G00990	MFS quinate transporter%2C putative	exon
135002979021	4	SNP	266293	266329	7.85667e-05	AFUA_4G00990	MFS quinate transporter%2C putative	exon
75559640977	4	SNP	266361	266397	7.85667e-05	AFUA_4G00990	MFS quinate transporter%2C putative	intron
160021669132	4	SNP	266506	266542	7.85667e-05	AFUA_4G00990	MFS quinate transporter%2C putative	exon
156698849408	4	SNP	266594	266642	7.85667e-05	AFUA_4G00990	MFS quinate transporter%2C putative	exon
84011414465	5	SNP	296244	296280	7.85667e-05	AFUA_5G01190; AFUA_5G01180	conserved hypothetical protein; RAN small monomeric GTPase (Ran)%2C putative	upstream; downstream
77435305632	5	SNP	296277	296313	7.85667e-05	AFUA_5G01190; AFUA_5G01180	conserved hypothetical protein; RAN small monomeric GTPase (Ran)%2C putative	upstream; downstream
5555529387	5	SNP	505869	505905	7.85667e-05	AFUA_5G01980; AFUA_5G01970	histone deacetylase HdaA; glyceraldehyde 3-phosphate dehydrogenase GpdA	upstream; downstream
59415891936	5	SNP	509481	509517	7.85667e-05	AFUA_5G01980	histone deacetylase HdaA	downstream
70267751733	5	SNP	509600	509651	7.85667e-05	AFUA_5G01980	histone deacetylase HdaA	downstream
12116574066	5	SNP	509648	509684	7.85667e-05	AFUA_5G01980	histone deacetylase HdaA	downstream
177251383297	5	SNP	510572	510608	7.85667e-05	AFUA_5G01990	BYS1 domain protein%2C putative	upstream
25100913367	5	SNP	512645	512679	7.85667e-05	AFUA_5G02000	proline racemase%2C putative	exon
59999170881	5	SNP	513419	513437	7.85667e-05	AFUA_5G02000	proline racemase%2C putative	downstream
253214457392	5	SNP	513488	513524	7.85667e-05	AFUA_5G02010; AFUA_5G02000	a-pheromone processing metallopeptidase Ste23; proline racemase%2C putative	upstream; downstream
146096242817	5	SNP	513580	513616	7.85667e-05	AFUA_5G02010; AFUA_5G02000	a-pheromone processing metallopeptidase Ste23; proline racemase%2C putative	upstream; downstream
88119383514	5	SNP	513654	513698	7.85667e-05	AFUA_5G02010; AFUA_5G02000	a-pheromone processing metallopeptidase Ste23; proline racemase%2C putative	upstream; downstream
23034744509	5	SNP	513844	513880	7.85667e-05	AFUA_5G02010; AFUA_5G02000	a-pheromone processing metallopeptidase Ste23; proline racemase%2C putative	upstream; downstream
40431247322	5	SNP	513947	513983	7.85667e-05	AFUA_5G02010; AFUA_5G02000	a-pheromone processing metallopeptidase Ste23; proline racemase%2C putative	upstream; downstream
62827608338	5	SNP	514181	514217	7.85667e-05	AFUA_5G02010	a-pheromone processing metallopeptidase Ste23	upstream
184133482928	5	SNP	514334	514370	7.85667e-05	AFUA_5G02010	a-pheromone processing metallopeptidase Ste23	upstream
159998027164	5	SNP	514417	514450	7.85667e-05	AFUA_5G02010	a-pheromone processing metallopeptidase Ste23	upstream
7084070355	5	SNP	514553	514589	7.85667e-05	AFUA_5G02010	a-pheromone processing metallopeptidase Ste23	exon
62646903029	5	SNP	516017	516053	7.85667e-05	AFUA_5G02010	a-pheromone processing metallopeptidase Ste23	exon
110052051220	5	SNP	517890	517926	7.85667e-05	AFUA_5G02010	a-pheromone processing metallopeptidase Ste23	exon
2748589550	5	SNP	517962	517993	7.85667e-05	AFUA_5G02010	a-pheromone processing metallopeptidase Ste23	exon
71066863596	5	SNP	518267	518301	7.85667e-05	AFUA_5G02020; AFUA_5G02010	aldehyde reductase (GliO)%2C putative; a-pheromone processing metallopeptidase Ste23	upstream; downstream
67306634076	5	SNP	518343	518379	7.85667e-05	AFUA_5G02020; AFUA_5G02010	aldehyde reductase (GliO)%2C putative; a-pheromone processing metallopeptidase Ste23	upstream; downstream
264635366464	5	SNP	518439	518475	7.85667e-05	AFUA_5G02020; AFUA_5G02010	aldehyde reductase (GliO)%2C putative; a-pheromone processing metallopeptidase Ste23	upstream; downstream
60765783514	5	SNP	518527	518563	7.85667e-05	AFUA_5G02020; AFUA_5G02010	aldehyde reductase (GliO)%2C putative; a-pheromone processing metallopeptidase Ste23	upstream; downstream
46349502835	5	SNP	518603	518639	7.85667e-05	AFUA_5G02020; AFUA_5G02010	aldehyde reductase (GliO)%2C putative; a-pheromone processing metallopeptidase Ste23	upstream; downstream
76337318954	5	SNP	518626	518662	7.85667e-05	AFUA_5G02020; AFUA_5G02010	aldehyde reductase (GliO)%2C putative; a-pheromone processing metallopeptidase Ste23	upstream; downstream
64641999616	5	SNP	518761	518797	7.85667e-05	AFUA_5G02020; AFUA_5G02010	aldehyde reductase (GliO)%2C putative; a-pheromone processing metallopeptidase Ste23	upstream; downstream
39225669669	5	SNP	519015	519051	7.85667e-05	AFUA_5G02020; AFUA_5G02010	aldehyde reductase (GliO)%2C putative; a-pheromone processing metallopeptidase Ste23	upstream; downstream
114100557872	5	SNP	519101	519137	7.85667e-05	AFUA_5G02010	a-pheromone processing metallopeptidase Ste23	downstream
119523113000	5	SNP	519161	519186	7.85667e-05	AFUA_5G02020	aldehyde reductase (GliO)%2C putative	exon
242384465744	5	SNP	519170	519197	7.85667e-05	AFUA_5G02020	aldehyde reductase (GliO)%2C putative	exon
56741700680	5	SNP	519183	519218	7.85667e-05	AFUA_5G02020	aldehyde reductase (GliO)%2C putative	exon
29012413159	5	SNP	1743584	1743643	7.85667e-05	AFUA_5G07030	cyclin Ccl1%2C putative	downstream
79516740482	7	Indel	1507148	1507164	7.85667e-05	AFUA_7G06140; AFUA_7G06130	beta-D-glucoside glucohydrolase; plasma membrane protein Pth11-like%2C putative	upstream; downstream
7643022743	5	Indel	514058	514088	7.85667e-05	AFUA_5G02010; AFUA_5G02000	a-pheromone processing metallopeptidase Ste23; proline racemase%2C putative	upstream; downstream
104292575112	7	SNP	277541	277577	7.94915e-05	AFUA_7G01030	calcium transporting ATPase (Pmc1)%2C putative	exon
10963349415	7	SNP	277541	277577	7.94915e-05	AFUA_7G01030	calcium transporting ATPase (Pmc1)%2C putative	exon
149113654808	5	SNP	3701600	3701619	8.04792e-05	AFUA_5G14180	conserved hypothetical protein	downstream
171272012705	3	SNP	3877691	3877711	8.07384e-05	AFUA_3G14620	extracellular endo-1%2C5-alpha-L-arabinase%2C putative	downstream
15591929579	3	SNP	3877703	3877724	8.07384e-05	AFUA_3G14620	extracellular endo-1%2C5-alpha-L-arabinase%2C putative	downstream
107821258185	2	Indel	4830186	4830204	8.12453e-05
59119551107	4	SNP	3745273	3745291	8.12896e-05
65856306517	6	SNP	785619	785640	8.28562e-05	AFUA_6G03590	citrate synthase Cit1%2C putative	downstream
97764506940	1	SNP	4801309	4801343	8.29965e-05
77883047293	8	SNP	793190	793208	8.34694e-05
100215904093	4	Indel	324913	324931	8.56878e-05	AFUA_4G01220	conserved hypothetical protein	upstream
25598791754	2	SNP	606071	606089	8.62758e-05	AFUA_2G02400; AFUA_2G02390	conserved hypothetical protein; conserved hypothetical protein	upstream; downstream
176171263432	2	SNP	606081	606107	8.62758e-05	AFUA_2G02400; AFUA_2G02390	conserved hypothetical protein; conserved hypothetical protein	upstream; downstream
957517559	2	SNP	611597	611619	8.62758e-05	AFUA_2G02430; AFUA_2G02420	mitochondrial genome maintenance protein Mgr2%2C putative; cytoplasm to vacuole targeting Vps64%2C putative	upstream; downstream
66157875058	2	SNP	614585	614621	8.62758e-05	AFUA_2G02440	conserved hypothetical protein	upstream
8598573280	2	SNP	615766	615802	8.62758e-05	AFUA_2G02450; AFUA_2G02440	Leucine Rich Repeat domain protein; conserved hypothetical protein	upstream; downstream
228699928496	2	SNP	616212	616236	8.62758e-05	AFUA_2G02450; AFUA_2G02440	Leucine Rich Repeat domain protein; conserved hypothetical protein	upstream; downstream
190357161088	2	SNP	616227	616246	8.62758e-05	AFUA_2G02450; AFUA_2G02440	Leucine Rich Repeat domain protein; conserved hypothetical protein	upstream; downstream
141265110529	2	SNP	616212	616235	8.62758e-05	AFUA_2G02450; AFUA_2G02440	Leucine Rich Repeat domain protein; conserved hypothetical protein	upstream; downstream
66655634773	2	Indel	4037544	4037562	8.66795e-05	AFUA_2G15240; AFUA_2G15230	small oligopeptide transporter%2C OPT family; cytochrome P450 benzoate 4-monooxygenase%2C putative	upstream; downstream
20585217651	5	SNP	396333	396369	8.68179e-05	AFUA_5G01540; AFUA_5G01530	MFS aflatoxin efflux pump%2C putative; short chain dehydrogenase%2C putative	upstream; downstream
52541209806	7	Indel	10412	10419	8.86541e-05
1609953807	2	SNP	614596	614621	8.99292e-05	AFUA_2G02440	conserved hypothetical protein	upstream
112442094086	2	SNP	1088805	1088840	9.01891e-05	AFUA_2G04000	peptidase (PNG1)%2C putative	exon
1708570253	6	SNP	2215050	2215071	9.16417e-05	AFUA_6G09300	C2H2 finger domain protein%2C putative	exon
134975525080	2	SNP	614295	614318	9.27082e-05
105503717408	3	SNP	230066	230087	9.33088e-05	AFUA_3G00980	MFS transporter Liz1/Seo1%2C putative	exon
31582763107	5	SNP	438000	438037	9.46712e-05	AFUA_5G01730	MYB DNA-binding domain protein	exon
112838396694	5	SNP	438000	438036	9.46712e-05	AFUA_5G01730	MYB DNA-binding domain protein	exon
6439815230	2	SNP	614585	614613	9.49534e-05	AFUA_2G02440	conserved hypothetical protein	upstream
214835471160	3	SNP	131036	131058	9.64277e-05	AFUA_3G00600	hypothetical protein	upstream
212338328644	5	SNP	1691941	1691968	9.74981e-05	AFUA_5G06880	hypothetical protein	downstream
100968010916	5	SNP	1691932	1691968	9.74981e-05	AFUA_5G06880	hypothetical protein	downstream
41059385664	6	SNP	158635	158655	0.000100684
208485411976	2	SNP	2664311	2664347	0.000103071
55596102348	2	SNP	4828623	4828645	0.000105274
155444251324	1	SNP	4683830	4683863	0.000105393	AFUA_1G17180	pyridine nucleotide-disulphide oxidoreductase AMID-like%2C putative	downstream
67347705206	1	SNP	4683919	4683937	0.000105393	AFUA_1G17180	pyridine nucleotide-disulphide oxidoreductase AMID-like%2C putative	downstream
198582302252	1	SNP	4683923	4683962	0.000105393	AFUA_1G17180	pyridine nucleotide-disulphide oxidoreductase AMID-like%2C putative	downstream
91223318005	6	SNP	785623	785643	0.000105503	AFUA_6G03590	citrate synthase Cit1%2C putative	downstream
182597692040	6	SNP	785631	785652	0.000105503	AFUA_6G03590	citrate synthase Cit1%2C putative	downstream
60107172522	2	Indel	2792374	2792379	0.00010758
113964441985	6	SNP	2224996	2225020	0.000109427	AFUA_6G09320	LysM domain protein%2C putative	upstream
104602497588	3	SNP	138006	138033	0.000109586
43619923237	4	SNP	1362331	1362350	0.00011127
77575896490	2	Indel	4041650	4041666	0.000111456
130244121017	5	SNP	3931993	3932018	0.000112742
139666658500	3	SNP	131029	131053	0.000114546	AFUA_3G00600	hypothetical protein	upstream
27148915251	3	SNP	141482	141516	0.000116297	AFUA_3G00620; AFUA_3G00610	zinc-containing alcohol dehydrogenase%2C putative; glucan 1%2C4-alpha-glucosidase%2C putative	upstream; downstream
96921397756	2	SNP	606071	606107	0.000117075	AFUA_2G02400; AFUA_2G02390	conserved hypothetical protein; conserved hypothetical protein	upstream; downstream
200875883592	2	SNP	616229	616248	0.000117075	AFUA_2G02450; AFUA_2G02440	Leucine Rich Repeat domain protein; conserved hypothetical protein	upstream; downstream
116543578597	2	SNP	1052565	1052600	0.00011774
73636135253	2	SNP	2445337	2445353	0.000119513	AFUA_2G09550; AFUA_2G09540	biotin apo-protein ligase%2C putative; cytochrome P450 family protein%2C putative	upstream; downstream
218846366072	3	SNP	1048669	1048688	0.000119568
204817071968	2	Indel	928174	928206	0.000120436
92410106464	2	SNP	4683331	4683349	0.000123837	AFUA_2G17550	conidial pigment biosynthesis protein Ayg1	exon
70240686402	1	SNP	4681858	4681879	0.000124242	AFUA_1G17180	pyridine nucleotide-disulphide oxidoreductase AMID-like%2C putative	upstream
61084219632	1	SNP	4682205	4682228	0.000124242	AFUA_1G17180; AFUA_1G17170	pyridine nucleotide-disulphide oxidoreductase AMID-like%2C putative; TfdA family taurine dioxygenase%2C putative	upstream; downstream
100684042501	1	SNP	4682319	4682355	0.000124242	AFUA_1G17170	TfdA family taurine dioxygenase%2C putative	downstream
141738136420	1	SNP	498644	498664	0.000128308	AFUA_1G01590	C6 transcription factor%2C putative	intron
80490271645	4	SNP	3828045	3828081	0.000132844	AFUA_4G14490	extracellular dihydrogeodin oxidase/laccase%2C putative	downstream
70928778173	4	SNP	3828171	3828207	0.000132844	AFUA_4G14510	hypothetical protein	upstream
198146405585	5	SNP	2362264	2362285	0.000134583	AFUA_5G09200; AFUA_5G09190	ubiquitin conjugating enzyme (UbcC)%2C putative; ABC bile acid transporter%2C putative	upstream; downstream
40208051612	4	SNP	902720	902740	0.000135942	AFUA_4G03220	amino acid permease	intron
73269458380	4	SNP	3752042	3752062	0.000136625
110132695621	3	SNP	2473998	2474016	0.000140398	AFUA_3G09680	ABC efflux transporter%2C putative	exon
43808521091	4	SNP	3752045	3752065	0.000143767
63932	2	Indel	223084	223101	0.000144361	AFUA_2G00967	Cupin domain protein	downstream
183285629516	4	SNP	19059	19082	0.000144372
174968749308	2	SNP	1786196	1786214	0.000144918
115152552476	5	SNP	396337	396369	0.000146687	AFUA_5G01540; AFUA_5G01530	MFS aflatoxin efflux pump%2C putative; short chain dehydrogenase%2C putative	upstream; downstream
190267145440	5	SNP	2578265	2578300	0.000147144	AFUA_5G09986; AFUA_5G09980	tRNA; acyl-CoA dehydrogenase%2C putative	upstream; downstream
53073975257	6	SNP	1798535	1798566	0.000147144	AFUA_6G07820	integral membrane protein%2C putative	downstream
91770337073	4	SNP	19045	19071	0.000148976
46374635934	4	SNP	19065	19105	0.000148976
211382219208	6	SNP	3765619	3765646	0.000148976
20253447029	6	SNP	3765638	3765656	0.000148976
47717010675	6	SNP	3765668	3765693	0.000148976
14807147825	6	SNP	3765734	3765755	0.000148976
80309010221	8	SNP	1823248	1823278	0.000148976
150890141468	8	SNP	1823262	1823282	0.000148976
38363777735	8	SNP	1823588	1823624	0.000148976
182748740284	8	SNP	1823612	1823630	0.000148976
70678909020	5	Indel	3149022	3149036	0.000148976
88974766530	8	SNP	17366	17390	0.000148976	AFUA_8G00160	conserved hypothetical protein	downstream
146100175304	3	SNP	1011721	1011760	0.000149923	AFUA_3G03720	conserved hypothetical protein	downstream
127594852869	3	SNP	1011870	1011906	0.000149923	AFUA_3G03720	conserved hypothetical protein	downstream
58236282988	4	SNP	2394095	2394113	0.00014997	AFUA_4G09160	ankyrin repeat protein	downstream
32953610441	4	SNP	3780055	3780076	0.000151528
82240573797	1	SNP	4719869	4719905	0.000152065	AFUA_1G17260	hypothetical protein	downstream
30402804087	1	SNP	4719944	4719977	0.000152065	AFUA_1G17260	hypothetical protein	downstream
119176847925	1	Indel	4719705	4719747	0.000152065	AFUA_1G17270; AFUA_1G17260	FRE family ferric-chelate reductase%2C putative; hypothetical protein	upstream; downstream
84367768529	1	Indel	861378	861407	0.000152294	AFUA_1G02990	WD repeat-containing protein	exon
57152374100	5	SNP	3917511	3917532	0.000152609
60147472554	2	SNP	2171817	2171834	0.000155757	AFUA_2G08440	ubiquitin C-terminal hydrolase%2C putative	intron
60160249060	3	SNP	141487	141516	0.000157629	AFUA_3G00620; AFUA_3G00610	zinc-containing alcohol dehydrogenase%2C putative; glucan 1%2C4-alpha-glucosidase%2C putative	upstream; downstream
123713408489	3	SNP	141480	141499	0.000157629	AFUA_3G00620; AFUA_3G00610	zinc-containing alcohol dehydrogenase%2C putative; glucan 1%2C4-alpha-glucosidase%2C putative	upstream; downstream
85299947314	1	SNP	2198536	2198557	0.00015895
144958449008	8	SNP	48002	48038	0.00015962	AFUA_8G00280	short-chain dehydrogenase%2C putative	upstream
66468890702	2	SNP	1117894	1117929	0.000161016	AFUA_2G04080	GPR/FUN34 family protein	upstream
23621822778	6	SNP	88423	88459	0.000163033	AFUA_6G00310; AFUA_6G00300	serine carboxypeptidase (CpdS)%2C putative; serine palmitoyltransferase 1%2C putative	upstream; downstream
22803840728	6	SNP	169398	169434	0.000165575	AFUA_6G00660	FAD binding domain protein	upstream
158794103952	2	SNP	603745	603781	0.000166017
32381306279	1	SNP	4682817	4682838	0.000166267	AFUA_1G17170	TfdA family taurine dioxygenase%2C putative	downstream
10943926034	5	SNP	2268596	2268616	0.000166571	AFUA_5G08840; AFUA_5G08830	transcriptional regulator (Cti6)%2C putative; Woronin body protein HexA%2C putative	upstream; downstream
136617804545	2	SNP	2663895	2663913	0.000167114
72430861532	6	SNP	1357849	1357868	0.000168201
11076586959	6	SNP	1357854	1357874	0.000168201
124679843424	1	SNP	4613087	4613122	0.000172892
12208659696	3	SNP	608113	608147	0.000175615
128797935052	4	SNP	3743156	3743179	0.000176441
65841309034	7	Indel	830553	830569	0.000179497
58860017289	5	SNP	438019	438037	0.000179641	AFUA_5G01730	MYB DNA-binding domain protein	exon
47859806814	2	SNP	1849875	1849896	0.000179968
180443649873	3	Indel	1938027	1938042	0.000181531	AFUA_3G07670; AFUA_3G07660	transcription elongation factor S-II; conserved hypothetical protein	upstream; downstream
136245464181	2	SNP	4828559	4828580	0.000182684
66636406026	5	SNP	2083513	2083548	0.000182707	AFUA_5G08220	conserved hypothetical protein	downstream
36569560877	5	SNP	2083553	2083588	0.000182707	AFUA_5G08220	conserved hypothetical protein	downstream
73061310321	5	SNP	2095766	2095788	0.000182707	AFUA_5G08260	conserved hypothetical protein	intron
109734410012	1	Indel	3042974	3043007	0.000183775	AFUA_1G11520	fungal specific transcription factor%2C putative	exon
48103175124	6	SNP	1351260	1351287	0.00018405
179341499329	5	SNP	1626659	1626694	0.000184154	AFUA_5G06640	hypothetical protein	intron
1997259633	2	SNP	4820943	4820965	0.000185837
72125855180	4	SNP	1456944	1456962	0.0001867
52597557852	3	SNP	1051047	1051067	0.000190644
183256223440	2	Indel	4037543	4037561	0.000190969	AFUA_2G15240; AFUA_2G15230	small oligopeptide transporter%2C OPT family; cytochrome P450 benzoate 4-monooxygenase%2C putative	upstream; downstream
188465008612	6	SNP	2236756	2236792	0.000193051	AFUA_6G09350	C6 finger domain protein%2C putative	downstream
227291753456	1	SNP	2972854	2972891	0.000194142	AFUA_1G11270; AFUA_1G11260	conserved hypothetical protein; conserved hypothetical protein	upstream; downstream
28080865283	5	SNP	2397192	2397217	0.00019548	AFUA_5G09320; AFUA_5G09310	signal transduction protein Syg1%2C putative; Bax Inhibitor family protein	upstream; downstream
93536326201	4	SNP	1473615	1473633	0.000196178
186661982728	7	Indel	895389	895407	0.000198024	AFUA_7G03990; AFUA_7G03980	uridylate kinase Ura6; PCI domain protein	upstream; downstream
71362582429	2	Indel	1511895	1511913	0.000198476	AFUA_2G05400	sugar hydrolase%2C putative	exon
186286418337	4	Indel	2375046	2375047	0.000198476	AFUA_4G09100	DnaJ domain protein	downstream
23994076549	5	Indel	219461	219479	0.000198476	AFUA_5G00790	ABC multidrug transporter%2C putative	exon
184014575908	5	Indel	516152	516168	0.000198476	AFUA_5G02010	a-pheromone processing metallopeptidase Ste23	exon
34963900386	3	Indel	138547	138564	0.00019899	AFUA_3G00610	glucan 1%2C4-alpha-glucosidase%2C putative	upstream
54967876081	6	SNP	1355155	1355175	0.000202425
25551422558	1	SNP	4863555	4863574	0.00020257
64275881257	4	SNP	714607	714634	0.000203526
20873484062	4	SNP	714622	714643	0.000203526
48429820138	4	SNP	727114	727140	0.000203526	AFUA_4G02650	MFS alpha-glucoside transporter%2C putative	upstream
130316295597	4	SNP	735952	735988	0.000203526	AFUA_4G02680	conserved hypothetical protein	exon
131540652064	4	SNP	735982	736018	0.000203526	AFUA_4G02680	conserved hypothetical protein	exon
87577067528	7	Indel	1094397	1094416	0.000204706	AFUA_7G04730	siderochrome-iron transporter%2C putative	downstream
15123660686	5	SNP	1697644	1697680	0.000207015	AFUA_5G06905	conserved hypothetical protein	exon
219096532020	1	SNP	1253925	1253944	0.00021078	AFUA_1G04400	37S ribosomal protein Mrp10%2C mitochondrial	downstream
3404795196	1	SNP	1253929	1253947	0.00021078	AFUA_1G04400	37S ribosomal protein Mrp10%2C mitochondrial	downstream
121130600992	5	SNP	1701504	1701527	0.000211075
3475907965	5	SNP	1701514	1701532	0.000211075
153715471157	4	SNP	1362333	1362354	0.000212336
73355580757	5	SNP	1577087	1577106	0.000212676
128480266946	1	SNP	2091409	2091429	0.000212697	AFUA_1G07380	glutamate synthase Glt1%2C putative	downstream
43463704710	2	SNP	604018	604054	0.000214109	AFUA_2G02390	conserved hypothetical protein	upstream
83605559145	2	SNP	613459	613484	0.000214109	AFUA_2G02430	mitochondrial genome maintenance protein Mgr2%2C putative	downstream
75463922420	1	SNP	328755	328773	0.000214307	AFUA_1G00910; AFUA_1G00890	conserved hypothetical protein; conserved hypothetical protein	upstream; downstream
188442860900	3	SNP	3873691	3873710	0.000215018	AFUA_3G14610	cytochrome P450 monooxygenase%2C putative	exon
90591450453	5	Indel	2239567	2239585	0.000217264
16008184664	1	SNP	4622475	4622511	0.00022016	AFUA_1G16920	beta-xylosidase XylA	exon
153417797328	6	SNP	2287066	2287086	0.000220808
71084961592	6	SNP	2262918	2262943	0.000220808	AFUA_6G09395	conserved hypothetical protein	upstream
34980325430	6	SNP	2283468	2283503	0.000220808	AFUA_6G09450	LipA and NB-ARC domain protein	exon
174357962536	6	SNP	2283530	2283552	0.000220808	AFUA_6G09450	LipA and NB-ARC domain protein	exon
80782563240	6	SNP	2283567	2283588	0.000220808	AFUA_6G09450	LipA and NB-ARC domain protein	exon
29537346825	6	SNP	2283605	2283625	0.000220808	AFUA_6G09450	LipA and NB-ARC domain protein	exon
41151658328	6	SNP	260523	260559	0.000220897	AFUA_6G01850	conserved hypothetical protein	intron
8764438118	6	SNP	260826	260847	0.000220897	AFUA_6G01850	conserved hypothetical protein	exon
160712027656	6	SNP	260833	260862	0.000220897	AFUA_6G01850	conserved hypothetical protein	exon
16375223015	3	SNP	4049785	4049806	0.000221275
154377472529	6	SNP	169398	169434	0.00022267	AFUA_6G00660	FAD binding domain protein	upstream
101523708113	7	SNP	278082	278117	0.000223369	AFUA_7G01040; AFUA_7G01030	cytidine deaminase%2C putative; calcium transporting ATPase (Pmc1)%2C putative	upstream; downstream
166614071436	3	SNP	3887061	3887097	0.000224355
61878784756	3	SNP	3887181	3887202	0.000224355
240479997060	3	SNP	3887233	3887269	0.000224355
84328434492	3	SNP	3887295	3887314	0.000224355
52860637582	3	SNP	3884148	3884184	0.000224355	AFUA_3G14650	LipA and NB-ARC domain protein	exon
58499561838	3	SNP	3884166	3884184	0.000224355	AFUA_3G14650	LipA and NB-ARC domain protein	exon
101701775964	5	SNP	3931671	3931692	0.00022536
19648885619	4	SNP	1364002	1364024	0.000226934
52130561084	5	SNP	1091982	1092009	0.000227739	AFUA_5G04120	SIR2 family histone deacetylase%2C putative	upstream
65350547208	4	SNP	3778918	3778939	0.000228549
79238297830	2	SNP	4826447	4826465	0.000231009
80750850844	7	SNP	1715932	1715950	0.000231645	AFUA_7G07010	hypothetical protein	upstream
27848701649	5	SNP	514638	514658	0.00023178	AFUA_5G02010	a-pheromone processing metallopeptidase Ste23	exon
238823473824	4	SNP	739553	739589	0.000232185
200497294000	4	SNP	729819	729855	0.000232185	AFUA_4G02650	MFS alpha-glucoside transporter%2C putative	downstream
31340098419	4	SNP	3751970	3751991	0.000233544
63058340528	4	SNP	729819	729839	0.000234744	AFUA_4G02650	MFS alpha-glucoside transporter%2C putative	downstream
119699571908	6	SNP	2278604	2278626	0.000236008
95907056385	6	SNP	2278611	2278629	0.000236008
215863037772	8	SNP	585683	585702	0.000237224
43182920199	8	SNP	53044	53073	0.000237562	AFUA_8G00300	conserved hypothetical protein	exon
23943964153	5	SNP	396333	396354	0.000238052	AFUA_5G01540; AFUA_5G01530	MFS aflatoxin efflux pump%2C putative; short chain dehydrogenase%2C putative	upstream; downstream
141882969636	6	SNP	678293	678329	0.000239383	AFUA_6G03190	hypothetical protein	upstream
36030633175	6	SNP	678430	678466	0.000239383	AFUA_6G03200	solute symporter family transporter	upstream
2216429761	6	SNP	206697	206716	0.000240263
89445028717	5	SNP	2085458	2085491	0.000243054	AFUA_5G08230	C3HC4 finger protein	upstream
63203169621	2	SNP	4427231	4427250	0.000243085	AFUA_2G16580	alpha/beta superfamily hydrolase%2C putative	downstream
218037285316	6	SNP	3708713	3708731	0.000244529
37470109735	7	SNP	1095482	1095516	0.000244602
107146806978	4	SNP	2394096	2394115	0.000247061	AFUA_4G09160	ankyrin repeat protein	downstream
45330522833	7	Indel	1095136	1095153	0.000247136
154603899345	4	Indel	231555	231589	0.000247706
119959343093	3	SNP	4005890	4005923	0.000248102	AFUA_3G15240	conserved hypothetical protein	upstream
110044312953	3	SNP	4005914	4005949	0.000248102	AFUA_3G15240	conserved hypothetical protein	upstream
21439488084	4	SNP	3793872	3793891	0.000249781
51693463644	6	SNP	2490098	2490122	0.000249871
38464950026	3	Indel	1697231	1697249	0.00025174
243126125332	5	SNP	357716	357734	0.000254532	AFUA_5G01400	class V chitinase%2C putative	intron
113971554466	7	SNP	252089	252108	0.000256807	AFUA_7G00940	isoamyl alcohol oxidase%2C putative	exon
86621421728	7	SNP	1518047	1518072	0.000257251	AFUA_7G06180	hypothetical protein	downstream
232960168736	3	SNP	131022	131046	0.000262017	AFUA_3G00600	hypothetical protein	upstream
16072536565	6	SNP	3644358	3644394	0.000262299	AFUA_6G14330; AFUA_6G14320	5-oxo-L-prolinase%2C putative; conserved hypothetical protein	upstream; downstream
172545286220	6	SNP	3644364	3644394	0.000262498	AFUA_6G14330; AFUA_6G14320	5-oxo-L-prolinase%2C putative; conserved hypothetical protein	upstream; downstream
220959015236	1	SNP	1253462	1253482	0.00026289	AFUA_1G04400	37S ribosomal protein Mrp10%2C mitochondrial	downstream
192412823088	2	SNP	1773326	1773345	0.000266158
140275132580	2	SNP	1776710	1776728	0.000266158
51657922364	3	SNP	605911	605930	0.000266158
13072800953	3	SNP	606043	606078	0.000266158
194866508232	4	SNP	13196	13220	0.000266158
52196721438	4	SNP	1459047	1459065	0.000266158
31123084657	4	SNP	1470883	1470910	0.000266158
99267397862	4	SNP	1473616	1473637	0.000266158
12884902083	6	Indel	2325733	2325751	0.000267286	AFUA_6G09550; AFUA_6G09540	RTA1 domain protein%2C putative; endoglucanase%2C putative	upstream; downstream
213859463176	4	Indel	1477557	1477576	0.000267417
47952486194	3	SNP	2385367	2385385	0.000271453
128591659888	3	SNP	2385376	2385402	0.000271453
218358285384	4	SNP	3756684	3756705	0.000271453
77557728220	2	SNP	950733	950751	0.000275671
29540094372	6	Indel	3565406	3565424	0.000276191	AFUA_6G13950	integral membrane protein	downstream
179612892964	5	SNP	1701510	1701531	0.000280648
35068783145	1	SNP	4859331	4859360	0.000280714
18199926576	4	SNP	3752041	3752059	0.000281076
132831292284	7	SNP	1650061	1650096	0.000282472	AFUA_7G06790; AFUA_7G06780	putative allantoate permease of the major facilitator superfamily; hypothetical protein	upstream; downstream
31421516366	6	Indel	2991461	2991482	0.000284168	AFUA_6G11970; AFUA_6G11960	WSC domain protein%2C putative; conserved hypothetical protein	upstream; downstream
113950290444	7	SNP	1096624	1096659	0.000285709
83533026493	5	SNP	3908739	3908757	0.000288872
8955528265	7	SNP	1650079	1650104	0.000289132	AFUA_7G06790; AFUA_7G06780	putative allantoate permease of the major facilitator superfamily; hypothetical protein	upstream; downstream
19639888249	7	SNP	1650093	1650119	0.000289132	AFUA_7G06790; AFUA_7G06780	putative allantoate permease of the major facilitator superfamily; hypothetical protein	upstream; downstream
36587258745	7	SNP	1650151	1650189	0.000289132	AFUA_7G06790; AFUA_7G06780	putative allantoate permease of the major facilitator superfamily; hypothetical protein	upstream; downstream
27497117310	7	SNP	1650182	1650201	0.000289132	AFUA_7G06790; AFUA_7G06780	putative allantoate permease of the major facilitator superfamily; hypothetical protein	upstream; downstream
70467226672	6	SNP	209884	209904	0.000291582
8238800540	6	Indel	732012	732031	0.000293851
88336892962	7	SNP	1455483	1455513	0.000294005	AFUA_7G05950; AFUA_7G05930	cytokinesis EF-hand protein Cdc4%2C putative; metallopeptidase MepB	upstream; downstream
211769918420	8	Indel	223238	223256	0.000303048	AFUA_8G00962	cytochrome P450%2C putative	downstream
122491873549	1	SNP	3107441	3107461	0.000303531	AFUA_1G11805	tRNA	upstream
228699920304	2	SNP	616218	616248	0.000304526	AFUA_2G02450; AFUA_2G02440	Leucine Rich Repeat domain protein; conserved hypothetical protein	upstream; downstream
140199442868	5	SNP	438417	438453	0.00030563	AFUA_5G01730	MYB DNA-binding domain protein	exon
123043220544	4	SNP	750340	750359	0.000307381	AFUA_4G02720	GPI anchored glycosyl hydrolase%2C putative	upstream
202140802124	2	SNP	4383382	4383401	0.000309158
96365853865	5	SNP	385335	385370	0.000309407	AFUA_5G01480	amidohydrolase family protein	exon
35329219772	2	SNP	4828813	4828835	0.000311255
61950333042	1	SNP	4452061	4452097	0.000311749	AFUA_1G16420; AFUA_1G16410	GPI anchored protein%2C putative; C6 transcription factor%2C putative	upstream; downstream
70916776076	3	SNP	230051	230083	0.000313583	AFUA_3G00980	MFS transporter Liz1/Seo1%2C putative	exon
15836998204	7	SNP	1094829	1094865	0.000314101	AFUA_7G04730	siderochrome-iron transporter%2C putative	downstream
136399841189	7	SNP	1094867	1094911	0.000314101	AFUA_7G04730	siderochrome-iron transporter%2C putative	downstream
124813450449	5	SNP	396213	396246	0.000314584	AFUA_5G01540; AFUA_5G01530	MFS aflatoxin efflux pump%2C putative; short chain dehydrogenase%2C putative	upstream; downstream
126648344517	8	SNP	1821489	1821514	0.000315062
90346217682	4	SNP	2417035	2417070	0.000316197
67885593546	3	SNP	1015233	1015254	0.000317006
211305483548	3	SNP	1041879	1041915	0.000317006
202921421724	3	SNP	1089065	1089085	0.000317006
184575338632	3	SNP	231425	231459	0.000319398	AFUA_3G01002; AFUA_3G00980	FAD dependent oxidoreductase%2C putative; MFS transporter Liz1/Seo1%2C putative	upstream; downstream
39378172936	6	SNP	1320724	1320742	0.00032029
32164616660	1	SNP	3030320	3030356	0.000321585	AFUA_1G11480; AFUA_1G11470	conserved hypothetical protein; endosomal cargo receptor (P24)%2C putative	upstream; downstream
110969642713	1	SNP	3030322	3030344	0.000321585	AFUA_1G11480; AFUA_1G11470	conserved hypothetical protein; endosomal cargo receptor (P24)%2C putative	upstream; downstream
50312187715	4	SNP	2415928	2415956	0.000322586	AFUA_4G09240	conserved hypothetical protein	downstream
108338570582	1	SNP	3030320	3030339	0.000326851	AFUA_1G11480; AFUA_1G11470	conserved hypothetical protein; endosomal cargo receptor (P24)%2C putative	upstream; downstream
176304635328	5	SNP	214825	214843	0.000327852	AFUA_5G00790; AFUA_5G00770	ABC multidrug transporter%2C putative; integral membrane protein%2C putative	upstream; downstream
47686894296	7	SNP	1480473	1480491	0.000330827
47621567752	7	SNP	1480485	1480509	0.000330827
221406681432	1	SNP	5286	5324	0.0003315	AFUA_1G00110	hypothetical protein	downstream
75068840914	4	Indel	2101227	2101236	0.0003315	AFUA_4G08090	conserved hypothetical protein	downstream
182549865940	3	Indel	1938027	1938040	0.000332993	AFUA_3G07670; AFUA_3G07660	transcription elongation factor S-II; conserved hypothetical protein	upstream; downstream
1740855834	1	Indel	125982	126001	0.000334909
51684891000	5	SNP	301551	301585	0.000335027	AFUA_5G01200	carboxypeptidase S1%2C putative	downstream
44945498514	5	SNP	301647	301680	0.000335027	AFUA_5G01210; AFUA_5G01200	amine oxidase%2C flavin-containing superfamily; carboxypeptidase S1%2C putative	upstream; downstream
79628321468	2	SNP	951193	951211	0.000335737
91882844277	4	SNP	2409699	2409735	0.000338647	AFUA_4G09216; AFUA_4G09213	tRNA; tRNA	upstream; downstream
5892191204	1	SNP	4683829	4683847	0.000338792	AFUA_1G17180	pyridine nucleotide-disulphide oxidoreductase AMID-like%2C putative	downstream
91978411680	7	Indel	830554	830569	0.000341182
125545696676	6	SNP	2999887	2999907	0.000343812	AFUA_6G11990	hypothetical protein	upstream
1872556659	3	SNP	127158	127179	0.000344438
128024797400	3	SNP	131022	131058	0.000344438	AFUA_3G00600	hypothetical protein	upstream
58436695414	1	SNP	4601933	4601969	0.00034545	AFUA_1G16870	hypothetical protein	exon
59550521605	3	SNP	231442	231460	0.000345737	AFUA_3G01002; AFUA_3G00980	FAD dependent oxidoreductase%2C putative; MFS transporter Liz1/Seo1%2C putative	upstream; downstream
144017806953	3	SNP	231463	231499	0.000345737	AFUA_3G01002; AFUA_3G00980	FAD dependent oxidoreductase%2C putative; MFS transporter Liz1/Seo1%2C putative	upstream; downstream
162309023940	4	SNP	750323	750357	0.000349353	AFUA_4G02720	GPI anchored glycosyl hydrolase%2C putative	upstream
69695344258	5	SNP	3699148	3699176	0.000352043	AFUA_5G14170	hypothetical protein	exon
37797534693	2	SNP	593696	593722	0.000352684	AFUA_2G02360	UDP-glucose:glycoprotein glucosyltransferase%2C putative	exon
171895360644	1	SNP	2197405	2197423	0.00035306
13086764411	3	SNP	608102	608129	0.000354836
135776793541	3	SNP	609917	609942	0.000357254
227196	5	SNP	2397200	2397218	0.000358	AFUA_5G09320; AFUA_5G09310	signal transduction protein Syg1%2C putative; Bax Inhibitor family protein	upstream; downstream
206863236352	6	SNP	3708739	3708761	0.000358234
75073672533	5	Indel	2239565	2239583	0.000358471
49646202588	4	SNP	412486	412511	0.000360192
55020217425	5	SNP	2221958	2221980	0.000362734
43102689278	3	SNP	4049781	4049802	0.000365891
16054295569	3	SNP	4049840	4049861	0.000365891
184242667128	3	SNP	129141	129177	0.000370487	AFUA_3G00590	Asp-hemolysin	exon
43521971166	3	SNP	129277	129313	0.000370487	AFUA_3G00590	Asp-hemolysin	exon
52332939597	3	SNP	130458	130489	0.000370487	AFUA_3G00600	hypothetical protein	upstream
20455360561	1	SNP	4861220	4861239	0.000372426
239174788168	6	SNP	3575665	3575683	0.000372807	AFUA_6G14020; AFUA_6G14015	conserved hypothetical protein; tRNA	upstream; downstream
185731258833	5	SNP	357715	357733	0.000376657	AFUA_5G01400	class V chitinase%2C putative	intron
184917045580	5	SNP	3916529	3916547	0.000385133
16059703788	3	SNP	882500	882531	0.000385494	AFUA_3G03300; AFUA_3G03295	FAD-binding oxidoreductase%2C putative; conserved hypothetical protein	upstream; downstream
28355662496	5	SNP	2158561	2158581	0.000386161	AFUA_5G08500	spermine/spermidine synthase family protein	upstream
32435698365	5	Indel	2239573	2239591	0.00038663
13924306378	7	SNP	1652262	1652283	0.000387847	AFUA_7G06790	putative allantoate permease of the major facilitator superfamily	downstream
15668298795	7	SNP	1650102	1650129	0.0003892	AFUA_7G06790; AFUA_7G06780	putative allantoate permease of the major facilitator superfamily; hypothetical protein	upstream; downstream
6748548333	7	SNP	1650148	1650168	0.0003892	AFUA_7G06790; AFUA_7G06780	putative allantoate permease of the major facilitator superfamily; hypothetical protein	upstream; downstream
145744514933	5	SNP	2221963	2221984	0.000389348
91625971468	3	Indel	1561961	1561964	0.000389379	AFUA_3G06300	Rho GTPase Rac%2C putative	upstream
13109046314	3	SNP	1015382	1015403	0.000394994
22536664733	6	SNP	88438	88459	0.000398621	AFUA_6G00310; AFUA_6G00300	serine carboxypeptidase (CpdS)%2C putative; serine palmitoyltransferase 1%2C putative	upstream; downstream
115168760744	7	SNP	1094794	1094830	0.00039936	AFUA_7G04730	siderochrome-iron transporter%2C putative	downstream
91662144773	6	SNP	785618	785636	0.000399412	AFUA_6G03590	citrate synthase Cit1%2C putative	downstream

## Sheet: Table S3
Table S3 Information on 61 SNP sites associated with AMB resistance in Aspergillus fumigatus from SNP-based GWAS results
Chromosome	RS	Position (bp)	Ref	Alt	Gene_ID	Annotation	Predicted Effect	PValue
2	rs87304	614114	C	T	AFUA_2G02430,AFUA_2G02440	mitochondrial genome maintenance protein Mgr2%2C putative,conserved hypothetical protein	intergenic	6e-10
2	rs87305	614300	C	T	AFUA_2G02430,AFUA_2G02440	mitochondrial genome maintenance protein Mgr2%2C putative,conserved hypothetical protein	intergenic	6e-10
2	rs87189	604036	C	T	AFUA_2G02390	conserved hypothetical protein	upstream	3.36e-08
2	rs87217	606089	T	G	AFUA_2G02400;AFUA_2G02390	conserved hypothetical protein;conserved hypothetical protein	upstream;downstream	3.36e-08
2	rs87279	611601	A	G	AFUA_2G02420,AFUA_2G02430	cytoplasm to vacuole targeting Vps64%2C putative,mitochondrial genome maintenance protein Mgr2%2C putative	upstream	3.36e-08
2	rs87298	613471	G	A	AFUA_2G02430,AFUA_2G02440	mitochondrial genome maintenance protein Mgr2%2C putative,conserved hypothetical protein	intergenic	3.36e-08
2	rs87310	614603	A	G	AFUA_2G02440	conserved hypothetical protein	upstream	3.36e-08
2	rs87322	615784	A	T	AFUA_2G02450;AFUA_2G02440	Leucine Rich Repeat domain protein;conserved hypothetical protein	upstream;downstream	3.36e-08
2	rs87327	616230	T	C	AFUA_2G02450;AFUA_2G02440	Leucine Rich Repeat domain protein;conserved hypothetical protein	upstream;downstream	3.36e-08
7	rs416807	278099	A	G	AFUA_7G01030,AFUA_7G01040	calcium transporting ATPase (Pmc1)%2C putative,cytidine deaminase%2C putative	upstream	6.85e-08
1	rs55122	3809383	C	T	AFUA_1G14260	TGF beta receptor associated protein 1%2C putative	upstream	1.07e-07
2	rs88942	774842	A	T	AFUA_2G03020	MYB DNA-binding domain protein	upstream	1.07e-07
2	rs86666	549408	C	T	AFUA_2G02180	conserved hypothetical protein	upstream	3.7e-07
2	rs86860	567455	G	A	AFUA_2G02240,AFUA_2G02250	conserved hypothetical protein,allantoinase Dal1%2C putative	downstream	4.85e-07
2	rs86994	583610	G	A	AFUA_2G02310,AFUA_2G02320	actin cortical patch protein Sur7%2C putative,Hsp70 chaperone (BiP)%2C putative	downstream	4.93e-07
2	rs87016	586421	A	T	AFUA_2G02320,AFUA_2G02340;AFUA_2G02330	Hsp70 chaperone (BiP)%2C putative,exosome complex exonuclease Rrp40%2C putative;hypothetical protein	upstream;downstream	4.93e-07
2	rs87052	590523	C	T	AFUA_2G02350	MYB DNA-binding domain protein	synonymous	4.93e-07
2	rs87078	593713	G	A	AFUA_2G02360	UDP-glucose:glycoprotein glucosyltransferase%2C putative	nonsynonymous	4.93e-07
2	rs87147	600513	G	A	AFUA_2G02380	conserved hypothetical protein	upstream	4.93e-07
2	rs87150	600994	G	A	AFUA_2G02380,AFUA_2G02390	conserved hypothetical protein,conserved hypothetical protein	intergenic	4.93e-07
4	rs234117	200972	A	C	AFUA_4G00750	conserved hypothetical protein	downstream	5.13e-07
2	rs86467	527469	G	A	AFUA_2G02110	MFS monosaccharide transporter%2C putative	nonsynonymous	6.22e-07
2	rs86520	531794	C	G	AFUA_2G02120	phosphoglucomutase%2C putative	nonsynonymous	6.22e-07
2	rs86533	534393	G	A	AFUA_2G02140	CUE domain protein%2C putative	synonymous	6.22e-07
2	rs86542	535165	T	C	AFUA_2G02140	CUE domain protein%2C putative	nonsynonymous	6.22e-07
2	rs86572	538766	C	G	AFUA_2G02160	CCCH zinc finger domain protein	nonsynonymous	6.22e-07
2	rs86669	549636	C	T	AFUA_2G02180,AFUA_2G02190	conserved hypothetical protein,RNA processing protein Grc3%2C putative	intergenic	6.22e-07
2	rs86685	550778	G	T	AFUA_2G02180,AFUA_2G02190	conserved hypothetical protein,RNA processing protein Grc3%2C putative	intergenic	6.22e-07
2	rs86775	558089	C	T	AFUA_2G02210	conserved hypothetical protein	nonsynonymous	6.22e-07
2	rs86776	558555	G	C	AFUA_2G02210	conserved hypothetical protein	nonsynonymous	6.22e-07
2	rs86779	558821	T	A	AFUA_2G02210	conserved hypothetical protein	downstream	6.22e-07
2	rs86823	563427	G	A	AFUA_2G02220	UDP-glucose:sterol glycosyltransferase	synonymous	6.22e-07
2	rs86864	567857	C	T	AFUA_2G02250	allantoinase Dal1%2C putative	synonymous	6.22e-07
2	rs86870	569125	G	C	AFUA_2G02250	allantoinase Dal1%2C putative	upstream	1.01e-06
2	rs86785	559151	T	G	AFUA_2G02220;AFUA_2G02210	UDP-glucose:sterol glycosyltransferase;conserved hypothetical protein	upstream;downstream	1.19e-06
2	rs86813	561725	A	G	AFUA_2G02220	UDP-glucose:sterol glycosyltransferase	nonsynonymous	1.41e-06
2	rs86855	566963	A	G	AFUA_2G02240	conserved hypothetical protein	nonsynonymous	1.41e-06
1	rs64938	4451256	T	C	AFUA_1G16410	C6 transcription factor%2C putative	synonymous	1.54e-06
1	rs17783	481389	T	C	AFUA_1G01490	NACHT domain protein	nonsynonymous	1.96e-06
6	rs374786	2001615	A	G	AFUA_6G08510,AFUA_6G08520	cell wall glucanase%2C putative,adenylate cyclase AcyA	intergenic	2.28e-06
6	rs374787	2001645	T	C	AFUA_6G08510,AFUA_6G08520	cell wall glucanase%2C putative,adenylate cyclase AcyA	intergenic	2.28e-06
2	rs86830	564365	C	G	AFUA_2G02220,AFUA_2G02230	UDP-glucose:sterol glycosyltransferase,prefoldin subunit 3%2C putative	downstream	2.52e-06
3	rs197959	2028783	C	A	AFUA_3G07980	conserved hypothetical protein	nonsynonymous	2.78e-06
4	rs245942	1360645	G	A	AFUA_4G04820,AFUA_4G05830	C-4 methyl sterol oxidase Erg25%2C putative,translation initiation factor%2C putative	intergenic	3.06e-06
2	rs97339	1517334	G	A	AFUA_2G05410;AFUA_2G05420	conserved hypothetical protein;pre-rRNA processing protein Esf1%2C putative	upstream;downstream	3.34e-06
2	rs97484	1534174	G	A	AFUA_2G05480	DNA-directed RNA polymerase I 13.1 kDa polypeptide%2C putative	synonymous	3.34e-06
2	rs97537	1541488	C	A	AFUA_2G05520	conserved hypothetical protein	synonymous	3.34e-06
3	rs166023	873406	A	C	AFUA_3G03250,AFUA_3G03270	aldehyde dehydrogenase family protein%2C putative,isochorismatase family hydrolase%2C putative	intergenic	3.36e-06
3	rs166027	873503	T	C	AFUA_3G03270	isochorismatase family hydrolase%2C putative	upstream	3.36e-06
3	rs166028	873505	A	C	AFUA_3G03270	isochorismatase family hydrolase%2C putative	upstream	3.36e-06
6	rs374728	1997746	T	C	AFUA_6G08500;AFUA_6G08510	phosphoglycerate mutase family protein;cell wall glucanase%2C putative	upstream;downstream	3.47e-06
6	rs374731	1998091	G	T	AFUA_6G08500;AFUA_6G08510	phosphoglycerate mutase family protein;cell wall glucanase%2C putative	upstream;downstream	3.47e-06
6	rs374733	1998140	A	G	AFUA_6G08500;AFUA_6G08510	phosphoglycerate mutase family protein;cell wall glucanase%2C putative	upstream;downstream	3.47e-06
6	rs374735	1998294	C	T	AFUA_6G08510	cell wall glucanase%2C putative	nonsynonymous	3.47e-06
6	rs374824	2004040	C	A	AFUA_6G08520	adenylate cyclase AcyA	upstream	3.47e-06
3	rs166030	873576	T	C	AFUA_3G03270	isochorismatase family hydrolase%2C putative	upstream	4.02e-06
3	rs163907	765393	A	G	AFUA_3G02870,AFUA_3G02880	NUDIX domain%2C putative,alpha-L-rhamnosidase C%2C putative	intergenic	5.48e-06
4	rs284356	3818469	T	C	AFUA_4G14440	NRPS-like enzyme%2C putative	upstream	8.23e-06
2	rs87246	607653	C	T	AFUA_2G02410	hypothetical protein	nonsynonymous	8.37e-06
1	rs56893	3997511	G	A	AFUA_1G14910	endosomal SPRY domain protein%2C putative	downstream	9.13e-06
